# Supplementary material for: School-going adolescent girls’ preferences and views of family planning services in Phalombe district, Malawi: A descriptive, cross-sectional study
Source: PLoS One. 2022 May 3;17(5):e0267603. doi: 10.1371/journal.pone.0267603 (PMC9064102; doi:10.1371/journal.pone.0267603)
Supplement: S1 Dataset — (XLSX) [file pone.0267603.s003.xlsx]

## Sheet: Data capture
Number	Age_years	Edu-in_years	Religious	Tribe_ethenic_group	Tribe_specify	heard_contra	method-contra	method-contra	method_contra	head_femal_sterilization	heard_male_sterilzation	heard_iud	heard_injec	heard_inplant	hear_pill	hear_condom	heard_female_cond	heard_std_day_meth	heard_lacta_ameno	heard_rhythm_meth	Heard _wi	heard_other	heard_EC	Where_hear_ec	where_hear_ec_specify	know_after_unprot	what_metho_unprot	what_metho_unpro_specify	do_avoid_preg	when_use_ec	can get-EC	where_get_ec	where_get_ec_specify	last_menstrual	why_menstrual_months	why_menstrual_months_specify	day_likely_preg	what_days_likely_pregn	any_method	how_protec_pregn	method_pill_use	where_get_meth-pill	force_use_ec	decide_use_ec	condom_type_use	available_ec	time_get_ec	heard_local_med	used_local_med
1	14	7	7	2		1	4	5	6							7	8									2			2	4	2			2			2		2	2							1	2
2	14	6	1	2		1	4	5	6			3			6	7	8									2			3	4	1	1		1			1	4	2	3		2			1		1	2
3	14	7	1	2		2							4	5	6	7	8									2			2		2			2			3		2	2							2	2
4	14	6	2	2		1	4		6					5		7	8		10				15	5		1		EC	2		1	1		2			1	2	2		2						2	1	2
5	16	8	6	2		1	4		6				4	5	6											2			2		1	1		1			1	4	2	2							2	2
6	14	7	6	2		2						3	4	5	6	7					12					2			2					2			1	4	2	2							3	2
7	15	7	6	2		1	4	5		1						7	8	9		11						2			2		1	1		1			1	3	2	2						1	1	2
8	15	8	2	2		1	4		6	1		3		5	6											2		CONDOMS						2			1	1	1		CONDOM	3		2	2	1	1	2
9	14	5	6	2		2																				2			2		2			2			3		2	2						1	3	1	2
10	14	5	6	2		2						3	4	5	6	7										2			2		2			1			1	3	2	2						1	2	2
11	16	11	1	4		1	4				2						8	9	10				15	1	TV	2			2		1	2		2			1	4	2	2						2	2	2
12	19	12	5	2		1		5	6			3	4	5									15		Village	1		EC	2	1	1	1		2			1	4	2	2						2	1	2
13	16	11	5	2		1	4	5				3			6	7	8	9								2			2		2			1			1	4	2	2						2	2	2
14	16	11	3	2		1		5	6				4			7	8	9								2			2		2			2			1	4	2	2						2	1	2
15	18	12	3	2		1		5				3	4			7	8	9	10	11	12					2			2		1	2		2			1	4	2	2						2	4	1	2
16	17	12	5	2		1		5					4	5	6	7	8	9	10		12					2			2		2			2			1	4	2	2						2	4	2
17	17	11	2		NGONI	1		5								7	8						15	5		2			2		1	1		1			1	4	2	2						2	1	2
18	16	11	7	1		1		5				3	4		6	7	8									2			2		2			2			1	4	2	2						3		2
19	18	12	6	2		1			6	1			4	5		7	8	9								2			3		1	7		1			1	1	1		CONDOM	3		1	2	2	4	2
20	17	11	2	2		1	4						4		6	7	8	9								2			STD DAYS METHOD		2			2			1	1	2	USE standard						2	2	2
21	18	10	6	2		1	4	5	6	1								9								2			2		1	1		2			1	3	2	2						1	2	2
22	19	12	2	2		1		5	6		2	3	4			7	8	9		11			15	5		2	EC	CONDOMS	3		1	1		1			1	4	2	2						1	1	2
23	14	5	2	1		2							4	5	6											2			2		2			4			3		2	2						2	2	2
24	13	8	6	2		1		5	6	1	1		4			7	8						15	5		1	EC		2	1	1	1		2			1	3	2	2						1	1	2
25	16	8	6	2		1	4			1				5												2		INJECTION			2			3	4		1	4	1	INJECTION						3	2	2
26	15	7	6	2		2										7										2			2		2			2			3		2	2						3	1	2
27	15	5	3	2		1	4			1				5	6	7	8		10							2			2		2			2			3		2	2						2	2	2
28	12	5	6	1		2																				2			2		2			1			3		2	2						DON’T KNOW	DON’T KNOW	2
29	13	5	6	2		2								5												2			2		2			4			3		2	2						3	2	2
30	11	5	6	2		2							4	5	6	7										2			2		2			4			3		3	2						2	2	2
31	13	5	1	1		1	4								6											2			2		2			4			3		2	2						2	2	2
32	16	6	2	2		1	4							5								14	15		Village	2			2	1	2			1			2		2							2	3	1	2
33	13	5	2	2		1	4		6			3	4	5	6	7	8	9	10			14	15		Village	1		EC	2		2			3			3		2	2						2	2	2
34	16	8	7	2		1	4	5				3			6	7	8									2			2		1	1		2			3		2							2	2	2
35	14	8	7	2		1	4	5				3			6	7	8									2			2		1	3		4			3		2	2						2	2
36	15	8	7	2		1	4		6	1	2	3		5		7	8									2			2		2			2			2		2	2							1	2
37	14	6	7	2		1	4		6					5		7	8									2			2		2			2			1	4	2								1
38	13	6	7	2		1	4						4	5	6		8		10				15		Village	2			2		2			2			1	4	2	2						2	1	2
39	14	5	7	2		1	4		6				4	5		7	8	9	10		12		15		Village	1		EC	2	4	1	1		1			3		2	2						1	1	2
40	15	8	7	2		1	4		6					5		7	8	9								2			2		1	7		1			3		2	2						1	2	1	2
41	13	8	2	2		1	4	5	6	1	2	3				7	8						15		HAS	1		EC	2	1	1	2		2			1	4	2	2						2	2	2
42	16	7	7	2		1	5		6			3	4				8		10			14				2			2		1	1		2			1	4	2	3		1		1	2	1	3	1	2
43	13	6	2	1		4									6		8									2			2					2			1	3	1	4	Injection	3		2		2	3	2
44	13	8	5	2		1			6							7										2			2		2			2			1	4	2	2						2	2	1	2
45	16	6	7	2		1	4	5	6	1		3				7	8	9								2			2		1	1	BLM	2			1	1	2	2						2	2	2
46	13	6	3	2		2					2		4	5	6											2			2		2			2			2		2	2						2	3	2
47	15	6	3	3		1	4	5	6	1						7	8		10							2			2		1	2		2			1	1	2	2						1	2	2
48	13	6	6	2		2				1			4	5	6											2			2		2			2			3		2	2						2	2	2
49	13	5	6	2		2				1			4	5	6											2			2		2			4			3		2	2						2	2	2
50	17	8	6	2		1	4	5	6							7	8									2			2		1	1	BLN	2			1	3	2	2						1	2	2
51	13	8	7	5		1	4		6					5	6											2			2		2			4			3		2	2						2	4	2
52	16	7	5	2		1	5		6			3	4		6	7	8		10			14				2			2		1	1		2			2		2	2						1	1	1	2
53	14	6	1	2		1			6				4	5	6	7	8									1	2		2		2			2			2		2	2						1	1	2
54	13	8	5	2		2				1			4	5		7	8		10							2			2		1	3	BLM	2			1	2	2	2						2	2	2
55	15	5	2	2		1	4		6			3		5					10				15	6		2			3		1	1	BLM	2			2		2	3		4		2	2	2	2	2
56	16	7	2	2		1	4		6	1					6	7							15	6		2			3		1	7		1			1	4	2	3		4		2	1	2	4	2
57	13	5	4	2		1	4	5	6			3				7	8									2			NOTHING		2			3			3		2	2						1	2	2
58	11	7	7	2		1	4	5	6							7	8						15		Village	2			2		2			4			1	4	2	2						2	4	2
59	14	5	7	2		1	4		6					5		7	8		10		13	14	15	1		2			2		2			2			2		2	3		1	FEAR OF PREG	1	2	2	3	1	2
60	14	7	6	2		2							4	5	6	7										2			2		2			2			3		2	2						2	2	2
61	13	7	2	2		2																				2			2		2			2			1	3	2	2						3		2
62	15	8	6	2		1	4				2			5	6	7										2			2		2			1			3		2	2						2	3	2
63	17	8	6	2		1	4							5												1		WASH AFTER SEX	2	4	2			2			1	1	2	2						1	3	2
64	17	5	6	2		1	4		6	1	2			5		7	8	9			13					2			EC	1	1			1			1	3	1	3		1		1	2	1	1	2
65	12	5	6	2		1	4		6			3		5												2			2		2			2			2		2	2						DON’T KNOW		1	2
66	13	7	6	2		1	4		6	1	2	3		5	6	7										2			2		2			1			1	1	2	2						2	4	2
67	16	6	3	2		1	4		6	1	2	3		5		7										1	EC		2	1	2			2			1	3	2	2						1	1	2
68	15	7	6	2		2				1	2	3	4	5	6	7	8	9			13					2			CONDOM		NOT AVAILABLE			2			2			1	CONDOM	RETAIL		2	2	DON’T KNOW		2
69	14	6	6	2		1	4		6	1				5		7					13					2			2		1	1		1			1	4	2	2						2	6	2
70	12	5	2	2		2							4	5	6											2			2		2			4			3		2	2						DON’T KNOW
71	18	7	3	2		1	4		6	1				5												2			2					1			1	4	2	2						1	1	2
72	17	7	7	2		1							4	5	6	7	8					14	15	5		2			2		1	1		2			1	4	2	2						2	6	1	2
73	15	6	6	2		1			6	1		3	4			7	8	9	10							2			2		2			2			1	1	2	2						2	4	2
74	15	8	2	2		1	4	5	6														15	5		1	EC		2		1	1		2			1	4	2	2						2	2	2
75	17	8	6	2		1			6		2	3	4	5				9	10				15	6		1	EC	URINATE AFTER SEX	2		2			2			1	3	2	2						2	3	2
76	14	8	3	2		1	4	5				3			6	7	8	9	10		13					2			2		1	1		2			1	1	2	2						2	2	2
77	16	8	2	2		1		5				3	4						10							2			2		2			1			1	1	2	2						2	6	2
78	13	5	6	2		1	4								6											2			2		2			4			1	3	2	2						2	4	2
79	14	6	2	2		1	4		6	1	2	3		5												2			2		2			4			3		2	2						DON’T KNOW		2
80	15	5	6	2		2																				2			2		2			1			1	3	2	2						1	2	2
81	13	5	6	2		2				1																2			2		2			3	2		1	3	2	2						DON’T KNOW		2
82	15	6	6	2		1	4			1	2			5	6											2			INJECTION		2			2			1	4	1		INJECTION	HAS		1		DON’T KNOW		2
83	12	6	7	2		1	4							5	6	7	8	9			12		15		Village	2			2		2			2			1	4	2	2						DON’T KNOW		2
84	15	7	5	2		1	4					3		5	6	7	8	9					15		ONE COMMUNITY	1	EC		2		2			2			1	4	2	2						2	1	2
85	14	7	5		NGONI	1	4		6			3		5		7	8					14				2			2		2			1			1	4	2	2						2	6	2
86	15	7	7	2		1			6			3	4			7	8	9				14	15		Village	2			2		1	1		2			1	4	2	2						2	2	1	2
87	14	5	7	2		1		5					4		6	7	8						15		Village	2			2		2			1			1	4	2	2						DON’T KNOW		2
88	16	7	6	2		1	4		6														15	6		1		EC	2		1	1		2			1	2	2	2						2	2	2
89	17	7	6	2		1	4								6	7										2			2		1	1		2			1	2	2	2						2	2	2
90	13	7	6	2		1	4		6	1					6	7	8	9			12		15	6		2			2		1	4		2			1	1	2	2						2	4	2
91	14	6	7	2		2				1			4	5	6	7										2			2		1	1		4			1	2	2	2						2	4	1	2
92	13	7	6	2		2	4	5																		2			2		2			1			1	2	2	2						2	3	2
93	12	8	6	2		1		5						5		7		9								2			2		2			2			1	3	2	2						DON’T KNOW	2	2
94	14	6	6	2		2							4	5	6	7	8									2			2		2			2			3		2	2						DON’T KNOW		2
95	17	5	6	2		1	4		6	1				5		7										2			2		2			1			1	1	2	2						2	2	1	2
96	14	6	2	2		1	4	5							6	7										2			INPLANT		1	1		2			1	3	1		INPLANT					2	1	1	2
97	13	6	6	2		1	4		6	1			4	5		7	8									2			2		2			2			3		2	2						2	1	2
98	17	7	6	2		1	4		6	1		3	4	5	6	7							15	6		2			2		1	2	BLM	2			2		2	2						2	2	2
99	16	8	6	2		1		5					4		6	7			10							2			2		1	1	BLM	1			2		2	2						2	3	2
100	15	8	6	2		2							4	5	6	7	8									2			CONDOM		1	1		2			1	1	2	3				2	2	DON’T KNOW		2
101	17	8	6	2		1	4	5		1		3			6	7		9					15	4		2			2		1	1	BLM	2			1	1	2	2						2	1	2
102	13	6	5	2		2																				2			2		2			4			3		2	2						DON’T KNOW		2
103	14	6	6	2		2				1	2	3	4	5	6											2			2		2			1			1	4	2	2						2	6	2
104	15	7	6	2		1	4			1		3		5	6	7										2			INJECTION		2			1			1	3	2	3		1		1	2	2	6	2
105	16	5	6	2		1	4		6	1	2	3		5		7										2			INJECTION		2			2			1	3	2	INJECTION		3		1	2	DON’T KNOW	6	2
106	14	8	6	2		1	4			1	2	3		5	6	7										2			2		2			1			1	3	2	2						2	4	2
107	13	7	1	2		1	4	5	9															8		1			3	1	1	1		2			1	3	1	3		1		1	2	2	4	1	2
108	13	5	7	2		1	4		6																	2			CONDOM		1	1		1			3		1		CONDOM	1		2	2	2	1	2
109	14	8	2	2		2																				2			2		2			1			3		2	2							1	2
110	16	8	6	2		2				1			4	5	6	7		9	10							2			CONDOM		2			2			2		2	3		RETAIL		2	2	2	2	1	2
111	15	7	6	2		2				1			4	5	6	7	8									2			2		2			1			3		2	2							2	2
112	16	8	2	2		1	4	5	6							7			10							1		BATH IN RIVER	CONDOM		2			1			1	1	2	3		1		2	2	2	2	1	2
113	15	6	5	2		1	4	5	6	1		3				7	8		10							2			2		2			1			1	3	2	2							2
114	18	8	2	2		1	4	7		1				5	6	7		9								1		EC	CONDOM	1	1			2			1	4	1	3		4		1	2	2	4	2
115	13	6	2	2		1	4		6					5		7			10							1		EC	2	1	1	1		1			1	4	2	2							1	2
116	13	6	6	2		2	4	5	6																	2			2		2			4			3		2	2						DON’T KNOW		2
117	14	6	6	2		1	4	6	7					5												2			2		2			2			1	4	2	2						1	1	2
118	16	7	6	2		2	4	5	7																	2			2		2			2			1	4	2	2						1	1	2
119	15	7	6	2		1	4	6	9																	1		EC	2	1	2			2			1	4	2	2						1	1	2
120	13	7	6	2		2								5	6											2			2		2			2			3		2	2						2	6	2
121	14	5	2	2		1	3	4	5						6	7	8									2			LOFEMINOL		1	1	7	1			2		1		CONDOM	1		3	2		2	2
122	13	5	1	2		2																				2			2		2			3			3		2	2							4	2
123	18	8	2	2		1	4	5	6														15	6		1		EC	CONDOM	1	1	1		1			1	4	1	3		3		1	2	2	4	1	2
124	13	8	6	2		1	4	5	9															6		1		EC	2	1	1	3		3	2		1	4	2	2						1	1	1	2
125	14	5	6	2		1	5	6	7			3	4				8									2			2		2			2			1	4	2	2						DON’T KNOW		2
126	13	5	3	2		2							4	5				9	10							2			2		2			4			3		2	2						DON’T KNOW		2
127	14	8	6	2		1	4	5	6							7										2			2		2			1			1	4	2	2						DON’T KNOW		2
128	14	5	3	2		1	5					3	4		6	7	8									2			2		2			2			1	4	2	2						2	2	2
129	17	8	7	2		1	7	8	9	1	2	3	4	5	6											2			2		2			2			1	4	2	2							2	2
130	18	7	7	2		1	4					3		5	6	7	8						15	VILLAGE		2			2		1	1		2			2		2	2						1	1	2
131	17	8	3	2		1	3	4	5						6	7	8	9								2			2		2			2			1	4	2	2						2	2	1	2
132	15	6	7	3		1	5	6				3	4			7										2			2		2			1			1	4	2	2						2	2	2
133	13	7	6	2		1	1	4				3		5												2			2		2			3			1	3	2	2						1	1	2
134	16	6	2	2		1	4	6		1				5		7	8									2			2		2			1			3		2	2						2	DON’T KNOW	2
135	13	7	7	2		1	4	5	6							7										1	CONDOM		2		2	1		1			1	1	2	2						2	1	2
136	14	8	1	2		1	4	6		1				5		7	8									2			2		2			2			1	3	2	2						2	4	2
137	14	8	3	2		1	4	6		1	2			5		7	8	9		11	12					2			2		2			2			1	1	2	2						1	1	2
138	15	7	6	2		1	6	7		1	2	3	4	5			8	9	10	11						2			CONDOM		1	1		2			1	3	2	2						1	1	1	2
139	16	7	6	2		1	4			1		3		5	6	7		9								2			2		2			3	2		3		2	2						1	1	2
140	12	5	2		TUMBUKA	2																				2			2		2			4			3		2	2						DON’T KNOW	DON’T KNOW	2
141	11	5	7	2		1	8									7										1	CONDOM		2		2			4			3		2	2						DON’T KNOW		2
142	11	5	7	2		1	4																			1		INJECTION	2		2			4			3		2	2						DON’T KNOW	DON’T KNOW	2
143	15	6	3	2		1	5																			1	1		2		2			4			3		2	2						DON’T KNOW	DON’T KNOW	1	2
144	10	5	2	2		1	4																			1	CONDOM		2		2			4			3		2	2						2	2	2
145	13	7	7	2		1	4																			1		INJECTION	2		2			2			3		2	2						2	6	2
146	16	8	3	2		1	4	6	9														15	6		1		MYCROGYNON	MICROGYNON		1	1		1			1	3	2	2		1		1		1	1	1	2
147	14	7	7	2		1	4	5	6							7										1	1		2		1	3		4			3		2	2						DON’T KNOW	DON’T KNOW	1	2
148	18	8	7	2		1	4	6						5		7				11						2			2		2			1			1	3	2	2						2	4	2
149	13	5	6	2		1	4	5	6							7										1		EC	2	1	2			4			3		2	2						1	1	2
150	16	7	6	2		1	5						4		6	7	8									2			2		2			2			3		2	2						2	DON’T KNOW	2
151	15	7	6	2		1	4	5	6	1	2					7	8				12					2			2		2			2			1	3	2	2						1	1	1	2
152	13	7	6	2		2				1			4	5	6	7	8									2			2		2			2			3		2	2						1	1	2
153	12	6	6	2		1	4	5							6			9								2			2		2			1			1	3	2	2						1	1	1	2
154	15	5	6	2		1	4	6						5		7	8	9	10				15		VG HEAD	1		EC	2		2			2			1	4	2	2						2	2	1	2
155	14	7	6	2		2								5		7										2			2		2			2			3		2	2						2	4	1	2
156	13	5	2	2		1	4	5	6							7										1	1		CONDOM		2			2			1	1	1	3		1		1	2	2	2	2
157	17	7	6	2		1	3	4	5	1	2				6	7	8	9		11	12		15		MOBILE PUB ADRESS	1		EC	INJECTION		2			2			1	1	1	INJECTION		BOUGHT		1		1	2	2
158	14	6	6	2		1	4	5	7	1	2				6		8	9								2			CONDOM		2			2			1	3	2	3		4		1	2	2	2	2
159	15	5	6	2		2																				2			2		2			2			3		2	2						DON’T KNOW	NOT SURE	2
160	13	5	6	2		2				1			4	5	6	7	8									2			2		2			2			3		2	2						1	1	2
161	14	5	6	2		1	6						4	5		7	8									2			2		2			4			3		2	2						1	1	2
162	14	8	6	2		1	5	6		1	2		4			7	8	9					15	6		1		EC	2	2	1	1		2			3		2	2						1	2	2
163	15	8	6	2		1	5	6	7	2	2	3	4				8	9		11			15		MOTHER	1		EC	2	2	1	7		1			1	1	2	2						1	2	2
164	16	7	6	2		1	3	4	6	1				5		7	8	9			12					2			CONDOM		2			1			1	4	2	2						1	1	2
165	14	7	6	2		2				1			4	5	6				10							2			2		2			2			3		2	2							2	2
166	15	6	2	2		2				1			4	5	6				10							2			2		2			2			1	2	2							2	4	2
167	12	5	5	2		2							4		6											2			2		2			4			3		2	2						2	1	1	2
168	16	8	5	2		1		5	6	1		3	4			7	8	9		11	12					2			CONDOM		2			2			1	4	2	3		1		1	2	1	2	2
169	13	8	5	2		1	4	6		1	2	3		5		7	8				12					2			2		2			3			1	1	2	2						1	1	1	2
170	16	5	5	2		1	4	5	6	1							8	9								2			2		2			1			3		2	2						1	2	1	2
171	14	6	6	2		1	4	6						5		7					12					1	1		2		1	1		2			1	4	2	2						2	6	2
172	14	7	6	2		1	5	6					4			7										2			2		2			1			1	4	2	2						DON’T KNOW	4	2
173	18	6	6	2		1	4	5	6			3				7										2			2		1	1		2			1	3	2	2						2	3	2
174	15	6	2	2		2				1		3	4	5	6											2			2		2			1			1	1	2	2						2	4	2
175	14	7	6	2		1	6							5		7	8									2			2		2			1			1	4	2	2						DON’T KNOW	6	2
176	13	5	6	2		2									6											2			2		2			1			1	4	2	2						2	6	2
177	14	7	6	2		1	4	5	6																	1		EC	2	1	2			1			1	4	2	2						2	6	2
178	13	6	5	2		1	4	5	6							7										2			2		2			4			3		2	2						DON’T KNOW	6	2
179	12	7	3	2		2							4	5	6											2			2		2			4			3		2	2						2	4	2
180	15	8	6	2		2							4	5	6	7	8									2			2		1	1		2			1	3	2	2						2	2	1	2
181	14	5	2	2		1	5						4													2			2		2			4			3		2	2						1	1	2
182	14	6	5	2		1	4	6						5												2			2		2			3	2		3		2	2						2	4	2
183	17	6	5	2		2								5	6	7										2			CONDOM		2			2			2	3	2	3		REATAIL		2	2	DON’T KNOW	3	1	2
184	15	5	6	2		2				1				5	6											2			2		2			2			2		2	2						2	2	2
185	14	7	5	2		1	4	5	6							7										2			2		2			1			1	2	2	2						2	3	2
186	17	7	6	2		1	4	6		1				5		7	8		10							2			2		2			2			1	3	2	2						2	2	1	2
187	15	6	6	2		1	4	5	6							7			10							1		BATH AFTER SEX	2		1	1		2			1	2	2	2							2	2
188	14	7	2	2		2							4	5												2			2		2			1			1	3	2	2						2	4	2
189	14	5	6	1		1	4	5		1					6	7			10							2			2		2			2			1	4	2	2						2	3	2
190	14	7	6	2		2									6											2			2		2			1			1	4	2	2						2	4	2
191	10	6	5	2		2							4	5									15	6		2			2		2			4			1	4	2	2						1	1	2
192	14	7	7	1		1	4	6	7																	2			EC	1	1	1		2			1	3	2	2						2	1	2
193	15	7	3	3		1	4	6				3		5												1	2		CONDOM		1	1		4			1	1	2	2						2	4	1	2
194	14	7	6	2		1	4	6						5		7	8									2			2		2			1			1	1	2	2						2	4	2
195	16	7	7	2		2									6	7	8									1	2		CONDOM		2			2			1	4	2	EC	1	1	1	1		2	NOT SURE	1	2
196	14	5	3	2		1	4	6						5				9								2			CONDOM		1	1		2			1	4	2	3		1		1	2	2	1	2
197	14	7	6	2		1	4	6						5		7	8	9	10	11	12					2			2		2			2			1	4	2	2						2	1	2
198	10	5	3	1		2				1			4	5	6	7										2			2		2			4			3		2	2						2	2	2
199	15	6	2	1		1				1				5	6	7	8									1		STERILIZATION	2		1	1		2			1	3	2	2						2	3	1	2
200	16	8	6	2		1	3	4	5							7			10							2			2		2			2			1	3	2	2						2	3	2
201	14	8	2	2		1	3	4	5	1	2				6	7	8		10							2			2		1	1		2			1	1	2	2						2	NOT SURE	2
202	10	5	6	1		1		4		1				5	6	7	8									2			2		2			4			3		2	2						DON’T KNOW	NOT SURE	2
203	14	8	6	2		1	4	5	6						6	7		9								2			2		1		HAS	1			1	4	2	2						1	1	2
204	12	5	7	2		2																	15		VILLAGE	1	1		2		1	1		4			1	4	2	2						DON’T KNOW	NOT SURE	1	2
205	13	7	6	2		1	5	6					4													1		EC	3	1	1	1		4			3		2	2						1	1	2
206	19	11	3	2		1	4	5	6	1		3				7			10							2			CONDOM		2			2			1	3	2	3		1		3	2	1	1	2
207	18	11	6	2		1	5	6	7	1		3	4				8									2			2		2			2			1	4	2	2						2	2	2
208	19	12	6	2		1	1	2	5					5	6	7	8						15		YOUTH GROUPS	1		EC	2	2	2			1			1	4	2	2						1	2	2
209	17	10	5	2		1	3	7					4	5	6				10							2			2		2			2			1	3	2	2						1	1	2
210	16	11	6	2		1	4	5	6	1		3				7	8	9			12					2			CONDOM		2			1			1	1	2	3		4		3	2	2	NOT SURE	2
211	16	11	6	2		1	3	6		1			4	5	6	7	8	9		11	12		15		YOUTH GROUPS	1	2		2		1	7		2			1	4	1	4						2	4	2
212	15	11	2	4		2				1			4	5	6							13				2			2		1	1		4			1	1	2	2						1	1	2
213	16	11	6	2		1	2	3	6	1				5		7	8									1		URINATE AFTER SEX	2		1	7		2			1	1	2	2						1	1	2
214	17	11	4	2		2	2						4	5												2			2		2			2			3		2	2						2	4
215	16	11	3	2		2							4	5	6											2			2		2			4			3		2	2						2	3	2
216	17	11	5	2		5	6			1	2	3	4			7	8			11			15	6		1		EC	2		1	1	7	1			3		2	2						2	3	1	2
217	16	11	4	2		1	4	5	6	1	2	3				7	8	9		11			15		GAIA	1		EC	2	2	1	1	GAIA	1			1	1	2	2						1	2	2
218	15	10	2	2		1	3	4	5	1	2					7		9			12					2			CONDOM		2			2			1	3	1	3		RETAIL		3	2	1	4	1	2
219	18	12	3	2		1	3	4		1					6	7	8	9			12					2			2		2			2			1	4	2	2						2	2	2
220	17	12	6	2		1	5	6	7	1	2	3	4				8	9		11	12					2			CONDOM		2			2			1	3	2	3		1		1	2	1	2	2
221	16	11	6	2		1	4	6		1	2	3		5		7	8	9		11	12		15	6		1		EC	2	2	1			2			1	1	2	2						1	2	2
222	17	11	2	2		1	4	5	6	1		3					8						15	5		1		EC	2		2			2			1	1	2	2						1	1	2
223	17	9	7	2		1	4	5				3			6	7	8	9					15	5		2			2		1	7		2			1	3	2	2						2	3	1
224	15	9	7	2		1	4	5	6			3				7	8	9								2			2		2			1			1	4	2	2						2	2	1	2
225	16	10	7	2		1	5	6					4		6	7	8						15	5		2			2		2			2			1	4	2	2						2	3	2
226	16	11	7	2		1	4	5	7						6		8	9			12					2			2		2			2			1	4	2	2						1	1	2
227	18	12	7	2		1	4	5	6			3				7	8				12		15	5		1	2		2		1	1		2			1	4	2	2						2	4	1	2
228	15	9	2	1		1	4	5	6							7	8				12		15	6		2			2		2			2			1	4	2	2						2	2	2
229	17	11	2	2		1	5	6	7			3	4				8	9			12		15	1		1		EC	2	1	1			2			3		2	2						2	4	2
230	17	11	7	2		1	4	6						5		7	8	9				13				2			2		1	1		2			1	3	2	2						2	2	1	2
231	18	12	7	2		1	4	5	6							7	8	9			12		15	1		2			2		1	1		1			1	4	2	2						1	1	2
232	18	9	3	2		1	4	5	7								8	9			12		15	1		2			STD DAYS METHOD		1	3		1			1	4	2	3		1		1	1	2	4	2
233	17	10	7	2		1	3	4	5		2				6	7	8	9	10	11	12					2			3		1	1		1			1	4	2	3		1		2	2	1	1	2
234	17	11	7	2		1	3	5	6							7	8	9					15		HAS	1		EC	EC	1	1	3		2			1	3	1	3		1		1	2	1	1	2
235	19	12	5	2		1	7	8		1	2	3	4	5	6			9	10	11	12					2			2		2			2			1	4	2	2						2	3	2
236	16	9	6	2		1	4	6	7	1	2	3		5			8						15	6		1		EC	2		1	1		2			1	4	2	2						1	2	2
237	16	9	2	2		1	4	5		1					6			9	10							1	2		2		1	1		1			1	1	2	3		1		1	2	2	2	1	2
238	16	11	6	2		1	3	5		1	2		4		6	7	8		10				15	6		1		EC	2		1	1		1			1	1	2	2						2	3	2
239	15	10	6	2		1	3	4	5	1	2				6	7	8	9			12		15	6		1	1		2		1	7		1			1	1	2	2						2	2	2
240	15	9	5	2		1	3	5	6	1			4			7	8	9	10	11	12					1		EC	2	2	1	5		2			1	1	2	2						2	2	1	2
241	16	9	6	2		1	4	6		1		3		5		7	8	9		11			15	6		2			3		1	4		1			1	2	2	3		1		2	2	DON’T KNOW	2	2
242	19	11	3	2		1	4	5	6	1	2	3				7	8	9		11			15	5		1		EC	CONDOM		1	1		2			1	1	2		INJECTION					1	1	2
243	16	10	3	2		1	4	6	7	1							8						15	6		1		LOFEMINOL	2		1	4		2			1	1	2	2						2	3	2
244	15	10	6	2		1	2	5	6			3	4			7										2			2		1	7		1			1	3	2	2						2	4	2
245	19	10	2	2		1	5			1			4	5		7		9			12					2			2		1	1		2			1	4	2	2						2	2	2
246	14	9	6	2		1	4	5		1	2	3			6	7	8		10							1	BIRTHING		2		1	2		2			1	1	2	2						2	2	2
247	17	12	6	2		1	4	5	6	1	2	3				7	8	9			12					2			2		2			1			1	4	2	2						1	2	2
248	19	12	6	2		1	5			1		3	4		6	7	8	9			12		15		CHURCH GROUPS	1	2		2		2			2			2		2	2						2	3	2
249	16	10	7	2		1	3	7	6					5												2			2		2			1			1	1	2	2						2	1	1	2
250	14	9	7	2		1	7	8	9				4	5	6				10							2			2		1	1		2			1	4	2	2						2	2	2
251	16	9	3	2		1		5	6			3	4			7	8	9	10				15	5		2			2		1	1		2			1	4	2	2						2	2	1	2
252	16	9	7	2		1	6	7	8			3	4	5				9					15		VILLAGE	2			2		2			2			1	4	2	2						2	3
253	17	12	3	2		1	3	5	6				4			7	8	9	10							2			2		1	3		2			1	4	2	2						2	3	1	2
254	18	12	5	2		1	3	4	5						6	7	8		10							2			2		2			2			1	4	2	2						2	4	2
255	19	12	7	2		1	5	6	7								8	9		11			15	5		2			2		2			2			1	4	2	2						2	4	2
256	17	10	2	2		1	6	10					4	5		7	8	9			12					2			2		2			2			1	4	2	2						1	2	1	2
257	16	10	2	2		1	5	7	8			3						9	1012							2			CONDOM		2			2			1	3	1	3		RETAIL		1	2	NOT SURE
258	17	10	7	2		1	4	5	6							7	8	9								2			2		2			1			1	1	2	2						2	2	2
259	19	9	2	2		1	6	7	8			3	4	5				9			12					2			2		2			1			1	1	2	2						2	3	2
260	17	12	2	2		1	5	6					4			7	8			11						2			2		2			2			1	4	2	2						2	2	2
261	19	12	7	2		1	3	6	8				4	5		7		9			12		15	1		1		EC	2		2			2			1	2	2	2						1	2	2
262	15	9	7	2		1	5	6					4			7		9								1		EC	2		1			1			1	1	2	2						2	NOT SURE	2
263	16	10	7	2		1	4	6				3		5		7	8	9					15		ZODIAK	1		LOFEMINOL	2		1		HAS	2			1	4	1	LOFEMINOL						2	3	1	2
264	17	9	7	2		1	4	5	6			3				7	8									2			2		2			1			1	4	2	2						2	3	2
265	15	11	2	2		1	4	5				3			6	7	8									2			2		1	7		2			1	2	2	2						1	1	2
266	18	12	5	2		1	4	5	9																	1	2		2		1	7		1			1	2	2	2						2	4	2
267	15	9	7	2		1	2	5	7																	2			2		1		RETAIL	1			3		2	2						2	2	2
268	17	11	5	2		1	5	6	7								8									2			CONDOM		1	1		1			1	1	1	3		1		3	2	2	3	2
269	18	12	7	2		1	4	5	6																	2			2		1	1		1			1	4	2	2						1	1	1	2
270	17	11	2	2		1	5	6	7																	2			2		1	1		1			1	1	2	2						NOT SURE		2
271	17	10	2	2		1	3	4	5						6	7										1		EC	2	1	1	3		1			1	3	2	2						2	4	2
272	16	10	2	2		1	4	5			2				6	7										2			2		1	3		2			1	1	2	2						2	4	2
273	17	12	6	2		1	3	5	6							7		9	10							2			2		1	1		2			1	1	2	2						2	2	1	2
274	17	9	6	2		1	4	5	6							7										2			2		2			1			3		2	2						DON’T KNOW		2
275	17	12	6	2		1	2	3	5	1					6		8									2		EC	2	1	1	3		2			1	1	2	2						2	4	2
276	16	10	3	2		1	3	4	5						6			9								1		EC	2	1	1	3		1			1	1	2	2						2	4	2
277	15	9	6	2		1	1	4	5						6	7										2			2		1	3		1			1	4	2	2						DON’T KNOW	4	1	2
278	15	9	6	2		1	4	5	6	1					6	7										2			2		1	1		2			1	1	2	2						DON’T KNOW	4	2
279	18	11	2	2		1	3	4	5						6	7	8		10							1		EC	EC	2	1	1		2			1	1	1		CONDOM	1		1	2	1	1	2
280	17	11	5	2		1	5	7		1	2		4		6		8						15		COMMUNITY DISTRIBUTOR	1		EC	2		1	7		2			1	2	2	2						1	1	2
281	19	12	3	2		1	3	4	5	1					6	7	8	9		11	12					2			CONDOM		2			1			1	3	1		CONDOM	RETAIL		2	2	1	1	2
282	17	10	6	2		1	5	6	8	1						7			10	11						2			2		2			2			1	1	2	2						1	1	2
283	15	9	6	2		1	4	6	7	1		3						9			12		15	4		1		EC	CONDOM		2			2			1	4	1		CONDOM	YOUTH CLUB		2	2	1	2	2
284	18	10	4	2		1	4	5	6							7							15		YOUTH GROUPS	2			2		1	1		1			1	3	2	2						2	2	2
285	16	9	6	2		1	4	9	10																	1		EC	STD DAYS METHOD		1	1		2			1	4	1	STD METHOD						1	2	2
286	17	9	4	2		1	4	6		1		3				7	8									2			CONDOM		2			1			2		1		CONDOM	1		2	2	DON’T KNOW	2	1	2
287	18	11	2	2		1	3	4	6	1				5		7	8	9	10							2			CONDOM		2			1			1	4	1		CONDOM	RETAIL		1	2	2	2	2
288	19	12	6	2		1	4	5	6	1	2	3				7	8	9	10	11	12		15		5	1		EC	2		1	1		1			1	4	2	2						2	4	2
289	15	9	6	2		1	9																	6		1		EC	2	2	2			2			1	3	2	2						1	2	2
290	14	9	6	2		1	4	5	6	1						7	8									2			2		2			1			1	3	2	2						2	3	2
291	17	11	6	2		1	3	5	7	1			4		6			9					15		MBC	1		EC	CONDOM		2			1			1	4	1		CONDOM	RETAIL		1	2	2	2	1	2
292	17	12	5	2		1	4			1	2			5	6	7	8	9		11						2			CONDOM		2			1			1	3	2	3		1		1	2	1	1	2
293	17	10	6	2		1	1	2	3					5	6	7	8	9		11			15	6		1		EC	2	1	1	1		2			1	1	2	2						1	2	2
294	16	10	2	2		2						3	4	5	6	7			10							2			2		2			2			1	4	2	2						2	3	2
295	17	10	6	2		1	4	6		1		3		5		7		9								2			2		1	1		1			1	4	2	2						1	1	2
296	19	12	6	2		1	1	2				3		5	6	7	8	9	10	11			15	6		1		TAKE PANADO	CONDOM		1	1		1			1	3	1		CONDOM	4		3	2	2	NOT SURE	2
297	18	11	6	2		1	4	6		1		3		5		7	8		10							2			2		2			2			1	3	2	2						2	3	2
298	17	11	6	2		1	4			1		3		5	6	7	8		10				15	5		1		EC	CONDOM		1	4		1			1	4	2	3		1		1	2	2	2	2
299	19	12	6	2		1	3	4	5	1	2	3			6	7	8	9		11			15	5		2			CONDOM		2			1			1	3	2	3		RETAIL		3	2	DON’T KNOW	4	2
300	16	9	2	2		2						3	4	5	6	7										2			2		1	4		2			1	3	2	2						2	3	2
301	16	9	7	2		2				1			4	5	6	7	8	9			12		15	6		2			2		1	4		1			1	4	2	2						2	3	2
302	15	12	2	2		1	4	5	6			3				7										1		EC	CONDOM		1	1		2			1	4	1		CONDOM	1		2	2	2	4	2
303	17	12	6	1		1	1	2	3				4	5	6	7	8	9		11						2			2		1	1		3	2		1	4	2	2						2	4	2
304	18	12	2	2		1	4	5	6							7	8									2			2		2			1			1	1	2	2						2	4	2
305	16	12	3	1		1	1	2	4					5		7										1		EC	2		1	1		2			1	1	2	2						1	2	2
306	16	10	6	2		1	4	5																		2		LOFEMINOL			1	1		2			1	3	2	2						DON’T KNOW		2
307	18	12	6	2		1	4	5	6	1																2			2		1	1		2			1	4	2	2						1	1	2
308	18	11	6	2		1	4	5	6																	2			2		1	1		2			1	4	2	2						2	2	2
309	18	12	6	2		1	3	4	6																	1			CONDOM		1	1		2			1	4	2	3		3		2	2	1	1	1	2
310	17	11	5	2		1	4	6																		2			2		1	1		2			1	2	2	2						2	4	2
311	16	9	5	2		1	4							5	6	7			10							2			2		2			2			1	3	2	2						1	3	2
312	16	10	7	2		1	4	5				3			6	7	8				12					2			2		1	3		2			3		2	2						1	3	1	2
313	16	9	7	2		1	4	5	6							7										2			CONDOM		2			2			1	1	2	3		1		3	2	2	4	1	2
314	18	11	5	2		1	4							5	6	7	8			11	12					2			2		2			2			2		2	2						2	3	2
315	18	12	7	2		1	4	5	6			3				7	8	9	10	11	12	14				2			2		1	1		2			1	3	2	2						2	3	1	2
316	18	12	3	2		1	4	6	9																	1		EC	2		1		YOUTH CLUBS	2			2	3	2	2						2	3	1	2
317	17	11	5	2		1	4	5	HERBS			3				7	8									2			2		2			3	2		1	4	2	2						1	1	1	2
318	16	10	5	2		1	4	5	6	1	2	3				7										2			2		2			2			1	3	2	2						2	3	2
319	16	9	3	2		1	4	5							6											2			2		1	1		1			1	3	2	2						1	1	2
320	18	12	6	2		1	1	2	3				4	5	6	7	8						13	YFS		1		EC	2		1	1		2			1	3	2	2						1	3	1	2
321	18	12	6	21		3	4	5							6	7		9								1	2		2		2			1			1	4	2	2						2	4	2
322	17	12	6	2		1	3	4	5	1	2				6	7		9								2			PANADO		2			2			1	4	2	2						2	4	2
323	16	11	2	2		1	5	6		1	2				6	7										2			2		2			1			1	4	1		CONDOM	RETAIL		3	2	2	4	2
324	14	9	2	2		1	4	5	6							7		9								2			2		2			1			1	3	2	2						DON’T KNOW	4	2
325	17	10	6	2		2				1		3	4	5	6	7	8		10							2			2		1	3		2			1	4	2	2						DON’T KNOW	NOT SURE	2
326	17	10	3	2		2				1	2	3	4	5	6	7					12					2			2		2			1			1	3	2	2						DON’T KNOW	NOT SURE	1	2
327	15	9	5	2		1	4	5				3			6	7		9								2			2		1	1		2			1	4	2	2						2	2	2
328	18	11	3	2		1	4	5	6			3				7		9								2			2		2			1			1	3	2	2						2	4	2
329	15	10	5	2		1	5	6								7	8									2			2		1	1		1			1	3	2	2						DON’T KNOW	NOT SURE	2
330	16	10	2	2		1	4	5	6			3				7										2			2		1	1		2			1	1	2	2						DON’T KNOW	4	2
331	17	12	5	2		1	4	5	6									9								1		EC	2		1	1		1			1	1	1	3		RETAIL		2	2	DON’T KNOW		1	2
332	14	1	3	2		1	1	2	5						6	7	8	9	10	11						1		EC	2		1	1		2			1	1	2	2						2	NOT SURE	1	2
333	15	9	6	2		1	4	5	7	1	2	3														1	1		2		1	1		1			1	4	2	2						1	3	1	2
334	17	10	6	2		1	3	4	5	1	2					7	8	9	10	11	12					1	2		2		1	2		1			1	4	2	2						2	NOT SURE	1	2
335	15	10	6	2		1	4	7	8	1	2	3		5	6			9								2			2		1	1		2			1	4	2	2						1	4
336	16	9	6	2		1	7			1	2		4	5	6											2			2		1	1		2			1	3	2	2						1	2
337	17	11	3	2		1	4	5	7	1	2	3			6		8	9		11	12					2			CONDOM		2			2			1	1	1	3		1		1	2	DON’T KNOW		2
338	18	12	5	2		1	7	8		1	2	3	4	5	6			9								2			2		2			2			3		2	2						1	3	2
339	17	12	3	2		1	4	6		1	2	3		5		7	8		10	11	12					2			CONDOM		2			2			1	1	1	3		RETAIL		3	2	2	4	2
340	14	9	2	5		1	7	8		1				5												2			2		2			2			3		2							1	1	2
341	18	11	2	2		1	3	7	8	1	2	3		5			8	9		11	12					2			CONDOM		2			2			1	1	1		3	1		2	2	1	1	2
342	14	9	3	2		1	4	6		1	2	3		5		7	8						15		GIRL GUIDE GROUP	1		EC	2		2			4			3		2	2						1	3	2
343	17	10	3	2		1	4	5	6	1	2					7	8				12					2			2		2			1			1	2	2	2						1	1	2
344	18	12	2	2		1	4	6	7	1	2	3					8		10	11	12					2			STD DAY METHO		2			2			1	1	1	STD METHO						1	3	1	2
345	14	10	6	5		1	1	2	5			3			6	7	8	9			12					1		BATHING AFTER SEX	2		2			2			1	1	2	2						1	1	2
346	13	9	6	2		1	4	6	10	1	2	3		5		7	8			11	12		15	5		1		EC	2		1	7		3	2		1	4	2	2						1	1	2
347	16	11	5	2		1	3	5	10		2		4		6	7	8			11	12	DIAPHRAM	15	5		1		EC	2		2			2			1	4	2	2						2	4	2
348	18	11	5	2		1	5	7	10	1	2	3	4		6		8						15	6		1		EC	CONDOM		2			1			1	4	1	3		1		3	2	1	3	1	2
349	16	10	6	2		1	4	5		1	2				6	7	8	9		11	12					2			2		2			3	2		1	1	2	2						1	2	2
350	18	11	3	2		1	1	6		4				5	6	7										1		BATHING AFTER SEX	2		2			4	2		1	3	2	2						1	1	2
351	15	10	5	2		1	4	7	8					5	6			9	10							2			2		2			1			1	4	2	2						1	2	2
352	17	11	3	2		1	2	5	6	1		3	4			7	8	9	10				15		PARENTS	1		EC	2	2	2			2			1	4	2	2						1	1	2
353	15	11	5	2		1	5			1			4		6	7	8	9	10		12					2			2		2			1			1	3	2	2						1	1	2
354	15	10	2	2		1	3	5	6		2		4			7	8									2			2		2			3	2		3		2	2						1	1	2
355	17	10	6	2		1	5	6					4			7	8		10							2			2		2			2			1	3	2	2						2	2	1	2
356	17	12	5	2		1	5	6	7	1			4				8	9	10		12					1	2		2		1	1		2			1	1	1	3						2	NOT SURE	1	2
357	17	10	2	2		1	3	6	7				4				8	9	10							1		PANADO	CONDOM		2			2			1	4	1	STD METHO						2	NOT SURE	2
358	19	11	3	2		1	3	4	5	1	2				6	7	8	9	10							1	2		STD METHOD		1	1		1			1	1	1	STD METHO						2	NOT SURE	1	2
359	17	11	5	2		1	4	5	6			3				7	8		10							1	2		CONDOM		2			2			3		1	3		1		1	2	2	2	2
360	18	12	2	2		2								5	6				10				15		PARENTS	1		EC	2	2	1	1		1			1	4	2	2						1	3	1	2
361	17	9	5	2		1	5	6					4					9		11						2	2		2		2			1			1	3	2	2						2	4	2
362	15	9	6	2		1	3	5	6									9								1		EC	2	1	1	HAS		2			3		2	2						2	3	2
363	16	9	6	2		2																				2			2		1	RETAIL		2			1	1	2	2						DON’T KNOW		2
364	17	11	6	2		1	5	6					4			7	8	9								1	2		2		2			2			1	3	2	2						2	3	2
365	15	10	3	2		1	5	6	9																	1		EC	2		1	1		3	2		1	3	2	3		3		1	2	1	1	1	2
366	19	12	5	2		1	4	6	8	1						7		9	10				15	1		1		EC	CONDOM	1	1	1		2			1	4	1		CONDOM	2		3	2	2	2	1	2
367	16	11	2	2		2				1		3	4	5	6			9	10				15	6		1		EC	2	2	1	HAS		2			1	3	2	2						1	4	2
368	18	12	6	2		1	3	4	7	1	2			5	6	7	8	9		11						1	2		2		1	7		1			1	1	1		CONDOM	2		1	2	1	1	2
369	17	11	2	2		1	4	6		1				5		7	8				12					2			CONDOM		2			2			1	1	1	LOFEMINOL		3				2	NOT SURE	1	2
370	15	9	5	2		1	10			1		3		5		7		9								2			2		2			1			1	4	1	3		3		1	2	2	6	2
371	17	12	3	2		1	4					3		5	6	7					12					1	2		2		1	7		1			1	1	2	2						2	NOT SURE
372	17	12	5	2		1	5	6	7	1		3	4				8		10	11						1	2		CONDOM		2			1			1	1	2	3		RETAIL		1	2	1	2	2
373	17	12	6	2		1	3	6	10	1	2		4	5	6	7	8	9			12		15	6		2			2		1	6		1			1	1	2	2						DON’T KNOW	NOT SURE	2
374	14	9	6	2		1	4	6	7	1	2	3		5	6	7	8						15	6		1		ASPIRIN	2		1	1		2			1	3	2	2						2	3	1	2
375	13	9	1	2		1	4	6						5		7	8	9		11	12					2			2		1	1		2			1	1	2	2						DON’T KNOW	NOT SURE
376	17	11	5	4		1	2	5	6	1		3	4			7	8	9			12					1	2		2		1	1		1			1	1	2	2						2	2	2
377	15	10	6	2		1	4	6		1	2				6	7		9								2			2		2			2			3		2	2						2	2	1	2
378	16	10	3	2		1	5			1			4	5	6	7										1	2		2		1	1		1			1	3	2	2						2	4	2
379	15	10	3	2		1	4	5	6						6	7	8									1	2		CONDOM		1	1		2			1	1	2	3		1		1	2	2	4	1	2
380	16	12	2	2		1	3	4	5						6	7		9								1		LOFEMINOL	2		1	2	7	1			1	3	1	3		3		1	2	2	3	1	2
381	18	12	1	2		1	4	5	6			3			6	7										1		EC	EC	1	1	3		2			1	4	2	3		1		3	2	2	4	1	2
382	15	9	6	2		1	1	2	3				4	5	6					11						1		EC	2	1	1	1		2			1	4	2	2						1	2	2	2
383	18	12	7	2		1	3	4	5						6	7	8	9		11	12					2			2		2			1			1	4	2	2						1	4	1	2
384	16	11	3	2		1	4	5	7								8	9			12					2			2		2			2			1	2	2	2						2	2	1	2
385	17	11	1	2		1	3	4	6					5		7	8	9								1		EC	2	1	1	3		3			1	3	2	2						2	4	1	2
386	17	9	2	2		1	6	7	8				4	5	6	7	8	9	10				15	6		1	2		STD DAYS METHOD		1	1		1			1	1	2	2						1	4	1	2
387	17	11	6	2		1	3	6		1	2		4	5		7	8									2			2		1	7		2			1	1	2	2						1	3	2
388	17	10	7	2		1	3	4	6	1	2			5		7	8	9								1	2		CONDOM		1	4		2			1	1	1	3		1		1	1	1	1	1	2
[truncated: 23 more columns]
